# Supplementary material for: Expert Judgment Supporting a Bayesian Network to Model the Survival of Pancreatic Cancer Patients
Source: Cancers (Basel). 2025 Jan 17;17(2):301. doi: 10.3390/cancers17020301 (PMC11764457; doi:10.3390/cancers17020301)
Supplement: Supplementary file 1 [file cancers-17-00301-s001.zip]

Archive with 6 entries (6 files):
- Supplementary Materials S1_TRIPOD.pdf
- Supplementary Materials S2.pdf
- Supplementary Materials S3.pdf
- Supplementary Materials S4.pdf
- Supplementary Materials S5.pdf
- Supplementary Materials S6.pdf
